# Supplementary material for: Transient Autoreactive PF4 and Antiphospholipid Antibodies in COVID-19 Vaccine Recipients
Source: Vaccines (Basel). 2023 Dec 14;11(12):1851. doi: 10.3390/vaccines11121851 (PMC10747426; doi:10.3390/vaccines11121851)
Supplement: Supplementary file 1 [file vaccines-11-01851-s001.zip]

Archive with 1 entries (1 files):
- vaccines-2692380-supplementary.pdf
